# Supplementary material for: Secreted Glycosyltransferase RsIA_GT of Rhizoctonia solani AG-1 IA Inhibits Defense Responses in Nicotiana benthamiana
Source: Pathogens. 2022 Sep 9;11(9):1026. doi: 10.3390/pathogens11091026 (PMC9501517; doi:10.3390/pathogens11091026)
Supplement: Supplementary file 1 [file pathogens-11-01026-s001.zip]

Archive with 2 entries (2 files):
- pathogens-1880179-supplementary-Table S1.pdf
- pathogens-1880179-supplementary-Table S2.xlsx
