# Supplementary material for: Secreted Glycosyltransferase RsIA_GT of Rhizoctonia solani AG-1 IA Inhibits Defense Responses in Nicotiana benthamiana
Source: Pathogens. 2022 Sep 9;11(9):1026. doi: 10.3390/pathogens11091026 (PMC9501517; doi:10.3390/pathogens11091026)
Supplement: Supplementary file 1 [file pathogens-11-01026-s001.zip › pathogens-1880179-supplementary-Table S2.xlsx]

## Sheet: Sheet1
	Table S2. Sequence identities of RsIA_GT and homologs among R. solani isolates.
	AG	Protein identifier	AG-1 IA		AG-1 IB			AG-3		AG-8
			RsIA_GT		CCO37913.1	CEL61542.1		EUC56006.1		KDN33818.1
	AG-1 IA	RsIA_GT	-		88 (91)	93 (95)		89 (93)		88 (92)
	AG-1 IB	CCO37913.1	88 (91)		-	100 (100)		88 (90)		87 (90)
		CEL61542.1	93 (95)		100 (100)	-		93 (95)		92 (95)
	AG-3	EUC56006.1	89 (93)		88 (90)	93 (95)		-		92 (95)
	AG-8	KDN33818.1	88 (92)		87 (90)	92 (95)		92 (95)		-
	* Numeals represents sequence identity and similarity (parentheses) in a self BLASTP search at % basis.
